# Supplementary material for: Triggering of the immune response to MCF7 cell line using conjugated antibody with bacterial antigens: In-vitro and in-vivo study
Source: PLoS One. 2022 Oct 7;17(10):e0275776. doi: 10.1371/journal.pone.0275776 (PMC9543947; doi:10.1371/journal.pone.0275776)
Supplement: S1 File — (XLSX) [file pone.0275776.s001.xlsx]

## Sheet: Ab-Ag
Folder 1
		Macrophages	Fibroblasts	Macrophages/Fibroblasts	Fibroblasts/Macrophages
slide1		17	8	2.125	0.470588
slide2		31	8	3.875	0.258065
slide3		22	4	5.5	0.181818
slide4		20	3	6.66667	0.15
slide5		26	9	2.88889	0.346154
slide6		20	4	5	0.2
slide7		22	8	2.75	0.363636
slide8		35	9	3.88889	0.257143
slide9		19	6	3.16667	0.315789
slide10		22	4	5.5	0.181818
slide11		11	4	2.75	0.363636
slide12		16	7	2.28571	0.4375
slide13		24	7	3.42857	0.291667
slide14		23	8	2.875	0.347826
slide15		33	9	3.66667	0.272727
slide16		44	8	5.5	0.181818
slide17		65	5	13	0.0769231
slide18		24	7	3.42857	0.291667
slide19		23	4	5.75	0.173913
slide20		12	3	4	0.25
slide21		18	1	18	0.0555556
slide22		13	10	1.3	0.769231
				4.87935
sum		540	136	112.225	6.23748

## Sheet: Ab-Dox
		Macrophages	Fibroblasts	Macrophages/Fibroblasts	Fibroblasts/Macrophages
slide1		11	7	1.57143	0.636364
slide2		10	11	0.909091	1.1
slide3		12	13	0.923077	1.08333
slide4		13	9	1.44444	0.692308
slide5		13	12	1.08333	0.923077
slide6		18	16	1.125	0.888889
slide7		12	10	1.2	0.833333
slide8		10	20	0.5	2
slide9		16	25	0.64	1.5625
slide10		12	11	1.09091	0.916667
slide11		23	10	2.3	0.434783
slide12		21	12	1.75	0.571429
slide13		11	18	0.611111	1.63636
slide14		18	8	2.25	0.444444
slide15		8	11	0.727273	1.375
slide16		25	31	0.806452	1.24
slide17		33	31	1.06452	0.939394
slide18		20	11	1.81818	0.55
slide19		18	15	1.2	0.833333
slide20		6	14	0.428571	2.33333
slide21		12	12	1	1
				1.16397
sum		322	307	24.4434	21.9946

## Sheet: Control
		Macrophages	Fibroblasts	Macrophages/Fibroblasts	Fibroblasts/Macrophages
slide1		28	34	0.823529	1.21429
slide2		19	14	1.35714	0.736842
slide3		12	30	0.4	2.5
slide4		14	26	0.538462	1.85714
slide5		51	11	4.63636	0.215686
slide6		16	24	0.666667	1.5
slide7		11	34	0.323529	3.09091
slide8		9	15	0.6	1.66667
slide9		10	22	0.454545	2.2
slide10		6	16	0.375	2.66667
slide11		15	19	0.789474	1.26667
slide12		11	15	0.733333	1.36364
slide13		8	18	0.444444	2.25
slide14		8	16	0.5	2
slide15		5	16	0.3125	3.2
slide16		5	23	0.217391	4.6
slide17		15	14	1.07143	0.933333
slide18		12	40	0.3	3.33333
slide19		9	22	0.409091	2.44444
slide20		8	25	0.32	3.125
				0.763645
sum		272	434	16.0365	42.1646
