# Supplementary material for: Triggering of the immune response to MCF7 cell line using conjugated antibody with bacterial antigens: In-vitro and in-vivo study
Source: PLoS One. 2022 Oct 7;17(10):e0275776. doi: 10.1371/journal.pone.0275776 (PMC9543947; doi:10.1371/journal.pone.0275776)
Supplement: S2 File — (XLSX) [file pone.0275776.s002.xlsx]

## Sheet: 24.5.97
23.5.97 timar
24.597 MTTasay
MCF7 cell line		serum 40		Ab/B 4				dox 20		dox 10		doxAb 20		doxAb 10		control
		0.58		0.449				0.237		0.269		0.499		0.51		0.626
		0.683		0.591				0.281		0.263		0.371		0.523		0.725
		0.578		0.512				0.288		0.227		0.69		0.485		0.71
		0.38		0.642				0.279		0.243		0.671		0.566		0.67
average		0.55525		0.5485				0.27125		0.2505		0.55775		0.521		0.68275
average		0.613667		0.517333								0.435
average												0.6805
average/control		0.813255		0.803369				0.39729		0.366899		0.816917		0.76309		1
average/control		0.898816		0.75772								0.637129
average/control												0.996705
%		81.3255		80.3369				39.729		36.6899		81.6917		76.309		100
%		89.8816		75.772								63.7129
%												99.6705
timar 1/5		serum 8(1/5)		Ab/B(1/5) 4				dox (1/5)20		dox (1/5)10		doxAb (1/5)20		doxAb(1/5) 10		control
		0.491		0.585				0.395		0.45		0.621		0.565		0.558
		0.582		0.619				0.4		0.494		0.67		0.559		0.56
		0.571		0.597				0.363		0.535		0.617		0.628		0.584
		0.586		0.546				0.433		0.653		0.596		0.668		0.387
average		0.5575		0.58675				0.39775		0.533		0.626		0.605		0.567333
average		0.579667		0.576				0.379		0.560667		0.619		0.584		0.68275
average								0.4165		0.472		0.611333		0.562		0.625042
average										0.594				0.648
average/control		0.891941		0.938737				0.636358		0.852743		1.00153		0.967935		1
average/control		0.927405		0.921539				0.60636		0.897007		0.978068		0.934338
average/control								0.666356		0.75515		0.978068		0.89914
average/control										0.950337				1.03673
%		89.1941		93.8737				63.6358		85.2743		100.153		96.7935		100
%		92.7405		92.1539				60.636		89.7007		97.8068		93.4338
%								66.6356		75.515		97.8068		89.914
%										95.0337				103.673

## Sheet: 30.5.97
29.5.97 timar
30.5.97 MTTasay
MCF7 cell line
	serum 40	AB 2	AB 4	Ab/B 4	Ab/B 8	Ab/B 16	Ab/B 4*40 serum	Ab/B 8*40 serum	Ab/B 16*40 serum	dox 10 (dilute)	dox 20 (dilute)	dox/Ab 20(concentrated )	dox/Ab 30(concentrated )	dox/Ab 40(concentrated )	control
	0.392	0.649	0.513	0.471	0.593	0.63	0.389	0.523	0.448	0.183	0.222	0.437	0.331	0.408	0.456		0.501625
	0.419	0.663	0.606	0.413	0.636	0.62	0.442	0.557	0.456	0.283	0.323	0.624	0.383	0.315	0.561		0.558
	0.428	0.555	0.656	0.419	0.767	0.642	0.374	0.454	0.548	0.209	0.366	0.39	0.532	0.414	0.743		0.593222
	0.547	0.601	0.558	0.445	0.684	0.259	0.238	0.39	0.347	0.238	0.269	0.36	0.407	0.439	0.29
															0.438
	0.4465	0.617	0.58325	0.437	0.67	0.53775	0.36075	0.481	0.44975	0.22825	0.295	0.45275	0.41325	0.394	0.405
	0.464667	0.656	0.606667	0.458	0.66	0.630667	0.401667	0.54	0.452	0.2235	0.3445	0.395667	0.357	0.420333	0.434
	0.4235	0.637667		0.416	0.637667		0.3815	0.511333	0.417	0.21	0.2455	0.375	0.373667	0.411	0.27
								0.422							0.51
															0.69
	0.752669	1.04008	0.98319	0.736655	1.12942	0.90649	0.608119	0.810826	0.758148	0.384763	0.497284	0.763205	0.696619	0.664169	0.549
0.593222	0.783293	1.10583	1.02266	0.772055	1.11257	1.06312	0.677093	0.910283	0.76194	0.376756	0.580727	0.666979	0.601798	0.70856	0.573
	0.713898	1.07492		0.701255	1.07492		0.643098	0.861959	0.702941	0.353999	0.413842	0.632141	0.629893	0.692826	0.584
								0.711369							0.545
															0.584
															0.394
															0.593222
TEKRAR 24 WELL
	ab2	ab4	ab/B8	ab/B16	ab/B8 serum40	ab/B16 serum40	dox 10 (dilute)	dox 20 (dilute)	dox/Ab 20(concentrated )	dox/Ab 30(concentrated )	dox/Ab 40(concentrated )	control
	0.584	0.443	0.71	0.624	0.591	0.623	0.191	0.222	0.351	0.407	0.216	0.433
	0.938	0.415	0.786	0.406	0.637	0.413	0.23	0.177	0.475	0.081	0.444	0.563

## Sheet: 31.5.97
30.5.97 timar
31.5.97 MTTasay
huvec cell line
	serum 40	AB 2	AB 4	Ab/B 4	Ab/B 8	Ab/B 16	Ab/B 4*40 serum	Ab/B 8*40 serum	Ab/B 16*40 serum	dox 10 (dilute)	dox 20 (dilute)	dox/Ab 10(dilute)	dox/Ab 20(concentrated )	dox/Ab 30(concentrated )	dox/Ab 40(concentrated )	control
	0.361	0.627	0.761	0.527	0.665	0.754	0.177	0.579	0.563	0.218	0.187	0.515	0.443	0.442	0.306	0.606		0.512625
	0.477	0.648	0.721	0.474	0.742	0.718	0.691	0.573	0.601	0.221	0.199	0.537	0.453	0.387	0.353	0.483		0.547
	0.394	0.726	0.684	0.431	0.741	0.725	0.627	0.548	0.483	0.192	0.168	0.533	0.404	0.312	0.308	0.41		0.57825
	0.446	0.807	0.614	0.352	0.723	0.567	0.682	0.554	0.423	0.187	0.137	0.446	0.41	0.09	0.298	0.409
																0.486
																0.574
	0.4195	0.702	0.695	0.446	0.71775	0.691	0.54425	0.5635	0.5175	0.2045	0.17275	0.50775	0.4275	0.30775	0.31625	0.574
	0.3775	0.6375	0.673	0.477333		0.732333	0.666667		0.489667					0.4145	0.322333	0.559
	0.4615	0.667	0.7025	0.5005					0.453					0.380333
									0.549
	0.76691	1.28336	1.27057	0.815356	1.31216	1.26325	0.994973	1.03016	0.946069	0.373857	0.315814	0.928245	0.781536	0.562614	0.578154
	0.690128	1.16545	1.23035	0.872639		1.33882	1.21877		0.895186					0.75777	0.589275
	0.843693	1.21938	1.28428	0.914991					0.828154					0.695308
									1.00366

## Sheet: 26.9,97
25.9.97 timar
26.9.97 MTTasay
MCF7 cell line	Ab/B 30	Ab/B 30*40serum	Ab/B 50	Ab/B 50*40serum	dox 5	dox 10	dox 15	doxAb 30	doxAb 40	doxAb 50	control	serum 40
	0.465	0.424	0.41	0.408	0.66	0.272	0.402	0.37	0.234	0.247	0.741	0.354
	0.502	0.364	0.295	0.377	0.476	0.356	0.382	0.272	0.278	0.295	0.558	0.315
	0.439	0.396	0.354	0.383	0.434	0.36	0.31	0.295	0.226	0.246	0.593	0.417
	0.295	0.438	0.275	0.297	0.345	0.331	0.327	0.309	0.228	0.191	0.45	0.443
average	0.42525	0.4055	0.3335	0.36625	0.47875	0.32975	0.35525	0.3115	0.2415	0.24475	0.5855	0.38225
							0.339667
	0.726302	0.69257	0.569599	0.625534	0.817677	0.563194	0.606746	0.814912	0.412468	0.418019	1	0.652861
				0.38		0.349	0.580131
				0.649018		0.596072
huvec cell line	Ab/B 30	Ab/B 30*40serum	Ab/B 50	Ab/B 50*40serum	dox 5	dox 10	dox 15	doxAb 30	doxAb 40	doxAb 50	control	serum 40
	0.552	0.355	0.571	0.357	0.325	0.217	0.248	0.165	0.144	0.154	0.559	0.512
	0.404	0.237	0.455	0.337	0.246	0.234	0.26	0.179	0.165	0.089	0.502	0.5
	0.454	0.278	0.43	0.334	0.293	0.194	0.237	0.145	0.142	0.099	0.615	0.485
	0.371	0.284	0.368	0.278	0.247	0.204	0.231	0.144	0.149	0.112	0.415	0.47
average	0.44525	0.2885	0.456	0.3265	0.27775	0.21225	0.244	0.15825	0.15	0.1135	0.52275	0.49175
	0.851746	0.551889	0.87231	0.624582	0.531325	0.406026	0.466762	0.302726	0.286944	0.217121	1	0.940698

## Sheet: Sheet1
23.5.97 timar	serum 40	Ab/B 4	Ab/B 4*40serum	dox 20	dox 10	doxAb 20	doxAb 10	control		serum 40	Ab/B 4	Ab/B 4*40serum	dox 20	dox 10	doxAb 20	doxAb 10
24.597 MTTasay	0.58	0.449	0.406	0.237	0.269	0.499	0.51	0.626		87.4584	78.171	60.9264	36.7696	37.9097	61.9952	70.9026
MCF7 cell line	0.683	0.591	0.711	0.281	0.263	0.371	0.523	0.725
	0.578	0.512	0.755	0.288	0.227	0.69	0.485	0.71
	0.38	0.642	0.449	0.279	0.243	0.671	0.566	0.67
	0.613667	0.5485	0.58025	0.27125	0.2505	0.55775	0.521	0.68275		serum 40	Ab/B 4	Ab/B 4*40serum	dox 20	dox 10	doxAb 20	doxAb 10	control
	0.579	0.4805	0.4275	0.282667	0.258333	0.435				0.58	0.449	0.406	0.237	0.269	0.499	0.51	0.626
		0.581667								0.683	0.591	0.711	0.281	0.263	0.371	0.523	0.725
										0.578	0.512	0.755	0.288	0.227	0.69	0.485	0.71
	0.898816	0.803369	0.849872	0.39729	0.366899	0.637129	0.76309			0.38	0.642	0.449	0.279	0.243	0.671	0.566	0.67
		0.851947
%	89.8816	85.1947	84.9872	39.729	36.6899	63.7129	76.309
timar 1/5	serum 8(1/5)	Ab/B(1/5) 4	Ab/B (1/5)4*40 serum	dox (1/5)20	dox (1/5)10	doxAb (1/5)20	doxAb(1/5) 10		ANOVA
	0.491	0.585	0.605	0.395	0.45	0.621	0.565		VAR00002
	0.582	0.619	0.641	0.4	0.494	0.67	0.559					Sum of Squares	df	Mean Square	F	Sig.
	0.571	0.597	0.629	0.363	0.535	0.617	0.628		Between Groups	(Combined)		0.515516	7	0.0736451	36.0057	1.2492e-08
	0.586	0.546	0.652	0.433	0.653	0.596	0.668			Linear Term	Contrast	0.204571	1	0.204571	100.016	2.74374e-08
											Deviation	0.310945	6	0.0518242	25.3373	2.5494e-07
	0.5575	0.58675	0.63175	0.39775	0.533	0.626	0.605		Within Groups			0.032726	16	0.00204538
%	55.75	58.675	63.175	39.775	53.3	62.6	60.5		Total			0.548242	23
									Multiple Comparisons
									Dependent Variable:	VAR00002
	1	0.73	0.703333		serum 40	0.613333			Tukey HSD
	1	0.71			Ab/B 4	0.516667			(I) VAR00001		Mean Difference (I-J)	Std. Error	Sig.	95% Confidence Interval
	1	0.67			Ab/B 4*40serum	0.423333								Lower Bound	Upper Bound
	2	0.58	0.613333		dox 20	0.253333			1.00	2.00	0.088	0.0369267	0.311565	-0.0398459	0.215846
	2	0.68			dox 10	0.263333				3.00	.18433*	0.0369267	0.00259706	0.0564874	0.312179
	2	0.58			doxAb 20	0.413333				4.00	.28133*	0.0369267	2.29522e-05	0.153487	0.409179
	3	0.45	0.516667		doxAb 10	0.496667				5.00	.45067*	0.0369267	3.76029e-08	0.322821	0.578513
	3	0.59			control	0.703333				6.00	.43667*	0.0369267	5.92708e-08	0.308821	0.564513
	3	0.51								7.00	.28800*	0.0369267	1.70831e-05	0.160154	0.415846
	4	0.41	0.423333							8.00	.20833*	0.0369267	0.00075242	0.0804874	0.336179
	4	0.41							2.00	1.00	-0.088	0.0369267	0.311565	-0.215846	0.0398459
	4	0.45								3.00	0.0963333	0.0369267	0.221893	-0.0315126	0.224179
	5	0.24	0.253333							4.00	.19333*	0.0369267	0.00162545	0.0654874	0.321179
	5	0.24								5.00	.36267*	0.0369267	8.08394e-07	0.234821	0.490513
	5	0.28								6.00	.34867*	0.0369267	1.38416e-06	0.220821	0.476513
	6	0.27	0.263333							7.00	.20000*	0.0369267	0.00115215	0.0721541	0.327846
	6	0.26								8.00	0.120333	0.0369267	0.0728526	-0.00751257	0.248179
	6	0.26							3.00	1.00	-.18433*	0.0369267	0.00259706	-0.312179	-0.0564874
	7	0.5	0.413333							2.00	-0.0963333	0.0369267	0.221893	-0.224179	0.0315126
	7	0.37								4.00	0.097	0.0369267	0.215672	-0.0308459	0.224846
	7	0.37								5.00	.26633*	0.0369267	4.5257e-05	0.138487	0.394179
	8	0.51	0.496667							6.00	.25233*	0.0369267	8.68502e-05	0.124487	0.380179
	8	0.49								7.00	0.103667	0.0369267	0.160815	-0.0241792	0.231513
	8	0.49								8.00	0.024	0.0369267	0.997314	-0.103846	0.151846
									4.00	1.00	-.28133*	0.0369267	2.29522e-05	-0.409179	-0.153487
										2.00	-.19333*	0.0369267	0.00162545	-0.321179	-0.0654874
										3.00	-0.097	0.0369267	0.215672	-0.224846	0.0308459
										5.00	.16933*	0.0369267	0.00571393	0.0414874	0.297179
										6.00	.15533*	0.0369267	0.0119692	0.0274874	0.283179
										7.00	0.00666667	0.0369267	0.999999	-0.121179	0.134513
										8.00	-0.073	0.0369267	0.524124	-0.200846	0.0548459
									5.00	1.00	-.45067*	0.0369267	3.76029e-08	-0.578513	-0.322821
										2.00	-.36267*	0.0369267	8.08394e-07	-0.490513	-0.234821
										3.00	-.26633*	0.0369267	4.5257e-05	-0.394179	-0.138487
										4.00	-.16933*	0.0369267	0.00571393	-0.297179	-0.0414874
										6.00	-0.014	0.0369267	0.999919	-0.141846	0.113846
										7.00	-.16267*	0.0369267	0.00812557	-0.290513	-0.0348208
										8.00	-.24233*	0.0369267	0.000139833	-0.370179	-0.114487
									6.00	1.00	-.43667*	0.0369267	5.92708e-08	-0.564513	-0.308821
										2.00	-.34867*	0.0369267	1.38416e-06	-0.476513	-0.220821
										3.00	-.25233*	0.0369267	8.68502e-05	-0.380179	-0.124487
										4.00	-.15533*	0.0369267	0.0119692	-0.283179	-0.0274874
										5.00	0.014	0.0369267	0.999919	-0.113846	0.141846
										7.00	-.14867*	0.0369267	0.0170051	-0.276513	-0.0208208
										8.00	-.22833*	0.0369267	0.000276402	-0.356179	-0.100487
									7.00	1.00	-.28800*	0.0369267	1.70831e-05	-0.415846	-0.160154
										2.00	-.20000*	0.0369267	0.00115215	-0.327846	-0.0721541
										3.00	-0.103667	0.0369267	0.160815	-0.231513	0.0241792
										4.00	-0.00666667	0.0369267	0.999999	-0.134513	0.121179
										5.00	.16267*	0.0369267	0.00812557	0.0348208	0.290513
										6.00	.14867*	0.0369267	0.0170051	0.0208208	0.276513
										8.00	-0.0796667	0.0369267	0.422742	-0.207513	0.0481792
									8.00	1.00	-.20833*	0.0369267	0.00075242	-0.336179	-0.0804874
										2.00	-0.120333	0.0369267	0.0728526	-0.248179	0.00751257
										3.00	-0.024	0.0369267	0.997314	-0.151846	0.103846
										4.00	0.073	0.0369267	0.524124	-0.0548459	0.200846
										5.00	.24233*	0.0369267	0.000139833	0.114487	0.370179
										6.00	.22833*	0.0369267	0.000276402	0.100487	0.356179
										7.00	0.0796667	0.0369267	0.422742	-0.0481792	0.207513
									*. The mean difference is significant at the 0.05 level.

## Sheet: spss23.5
Descriptives
VAR00002										Multiple Comparisons
	N	Mean	Std. Deviation	Std. Error	95% Confidence Interval for Mean		Minimum	Maximum		Dependent Variable:	VAR00002
					Lower Bound	Upper Bound				LSD
1.00	3	0.703333	0.0305505	0.0176383	0.627442	0.779225	0.67	0.73		(I) VAR00001		Mean Difference (I-J)	Std. Error	Sig.	95% Confidence Interval
2.00	3	0.613333	0.057735	0.0333333	0.469912	0.756755	0.58	0.68							Lower Bound	Upper Bound
3.00	3	0.516667	0.0702377	0.0405518	0.342187	0.691147	0.45	0.59		1.00	2.00	.09000*	0.0365908	0.0256728	0.0124309	0.167569
4.00	3	0.423333	0.023094	0.0133333	0.365965	0.480702	0.41	0.45			3.00	.18667*	0.0365908	0.000106713	0.109098	0.264236
5.00	3	0.253333	0.023094	0.0133333	0.195965	0.310702	0.24	0.28			4.00	.28000*	0.0365908	9.82353e-07	0.202431	0.357569
6.00	3	0.263333	0.0057735	0.00333333	0.248991	0.277676	0.26	0.27			5.00	.45000*	0.0365908	1.44063e-09	0.372431	0.527569
7.00	3	0.413333	0.0750555	0.0433333	0.226885	0.599782	0.37	0.5			6.00	.44000*	0.0365908	1.99665e-09	0.362431	0.517569
8.00	3	0.496667	0.011547	0.00666667	0.467982	0.525351	0.49	0.51			7.00	.29000*	0.0365908	6.25998e-07	0.212431	0.367569
Total	24	0.460417	0.154455	0.031528	0.395196	0.525637	0.24	0.73			8.00	.20667*	0.0365908	3.63233e-05	0.129098	0.284236
										2.00	1.00	-.09000*	0.0365908	0.0256728	-0.167569	-0.0124309
											3.00	.09667*	0.0365908	0.0177628	0.0190976	0.174236
ANOVA											4.00	.19000*	0.0365908	8.89404e-05	0.112431	0.267569
VAR00002											5.00	.36000*	0.0365908	3.44346e-08	0.282431	0.437569
	Sum of Squares	df	Mean Square	F	Sig.						6.00	.35000*	0.0365908	5.0799e-08	0.272431	0.427569
Between Groups	0.516562	7	0.0737946	36.7442	1.075e-08						7.00	.20000*	0.0365908	5.18062e-05	0.122431	0.277569
Within Groups	0.0321333	16	0.00200833								8.00	.11667*	0.0365908	0.00571517	0.0390976	0.194236
Total	0.548696	23								3.00	1.00	-.18667*	0.0365908	0.000106713	-0.264236	-0.109098
											2.00	-.09667*	0.0365908	0.0177628	-0.174236	-0.0190976
											4.00	.09333*	0.0365908	0.0213717	0.0157642	0.170902
	control	0.703333									5.00	.26333*	0.0365908	2.12751e-06	0.185764	0.340902
	serum 40	0.613333									6.00	.25333*	0.0365908	3.42785e-06	0.175764	0.330902
	Ab/B 4	0.516667									7.00	.10333*	0.0365908	0.0122201	0.0257642	0.180902
	Ab/B 4*40serum	0.423333									8.00	0.02	0.0365908	0.592205	-0.0575691	0.0975691
	dox 20	0.253333								4.00	1.00	-.28000*	0.0365908	9.82353e-07	-0.357569	-0.202431
	dox 10	0.263333									2.00	-.19000*	0.0365908	8.89404e-05	-0.267569	-0.112431
	doxAb 20	0.413333									3.00	-.09333*	0.0365908	0.0213717	-0.170902	-0.0157642
	doxAb 10	0.496667									5.00	.17000*	0.0365908	0.000269082	0.0924309	0.247569
											6.00	.16000*	0.0365908	0.000473358	0.0824309	0.237569
											7.00	0.01	0.0365908	0.788125	-0.0675691	0.0875691
	1	0.73									8.00	-0.0733333	0.0365908	0.0622851	-0.150902	0.00423576
	1	0.71								5.00	1.00	-.45000*	0.0365908	1.44063e-09	-0.527569	-0.372431
	1	0.67									2.00	-.36000*	0.0365908	3.44346e-08	-0.437569	-0.282431
	2	0.58									3.00	-.26333*	0.0365908	2.12751e-06	-0.340902	-0.185764
	2	0.68									4.00	-.17000*	0.0365908	0.000269082	-0.247569	-0.0924309
	2	0.58									6.00	-0.01	0.0365908	0.788125	-0.0875691	0.0675691
	3	0.45									7.00	-.16000*	0.0365908	0.000473358	-0.237569	-0.0824309
	3	0.59									8.00	-.24333*	0.0365908	5.57934e-06	-0.320902	-0.165764
	3	0.51								6.00	1.00	-.44000*	0.0365908	1.99665e-09	-0.517569	-0.362431
	4	0.41									2.00	-.35000*	0.0365908	5.0799e-08	-0.427569	-0.272431
	4	0.41									3.00	-.25333*	0.0365908	3.42785e-06	-0.330902	-0.175764
	4	0.45									4.00	-.16000*	0.0365908	0.000473358	-0.237569	-0.0824309
	5	0.24									5.00	0.01	0.0365908	0.788125	-0.0675691	0.0875691
	5	0.24									7.00	-.15000*	0.0365908	0.00083763	-0.227569	-0.0724309
	5	0.28									8.00	-.23333*	0.0365908	9.17452e-06	-0.310902	-0.155764
	6	0.27								7.00	1.00	-.29000*	0.0365908	6.25998e-07	-0.367569	-0.212431
	6	0.26									2.00	-.20000*	0.0365908	5.18062e-05	-0.277569	-0.122431
	6	0.26									3.00	-.10333*	0.0365908	0.0122201	-0.180902	-0.0257642
	7	0.5									4.00	-0.01	0.0365908	0.788125	-0.0875691	0.0675691
	7	0.37									5.00	.16000*	0.0365908	0.000473358	0.0824309	0.237569
	7	0.37									6.00	.15000*	0.0365908	0.00083763	0.0724309	0.227569
	8	0.51									8.00	-.08333*	0.0365908	0.0368417	-0.160902	-0.00576424
	8	0.49								8.00	1.00	-.20667*	0.0365908	3.63233e-05	-0.284236	-0.129098
	8	0.49									2.00	-.11667*	0.0365908	0.00571517	-0.194236	-0.0390976
											3.00	-0.02	0.0365908	0.592205	-0.0975691	0.0575691
											4.00	0.0733333	0.0365908	0.0622851	-0.00423576	0.150902
											5.00	.24333*	0.0365908	5.57934e-06	0.165764	0.320902
											6.00	.23333*	0.0365908	9.17452e-06	0.155764	0.310902
											7.00	.08333*	0.0365908	0.0368417	0.00576424	0.160902
										*. The mean difference is significant at the 0.05 level.

## Sheet: Sheet2
29.5.97 timar
30.5.97 MTTasay
MCF7 cell line
	serum 40	AB 2	AB 4	Ab/B 4	Ab/B 8	Ab/B 16	Ab/B 4*40 serum	Ab/B 8*40 serum	Ab/B 16*40 serum	dox 10 (dilute)	dox 20 (dilute)	dox/Ab 20(concentrated )	dox/Ab 30(concentrated )	dox/Ab 40(concentrated )	control
	0.392	0.649	0.513	0.471	0.593	0.63	0.389	0.523	0.448	0.183	0.222	0.437	0.331	0.408	0.69
	0.419	0.663	0.606	0.413	0.636	0.62	0.442	0.557	0.456	0.283	0.323	0.624	0.383	0.315	0.584
	0.428	0.555	0.656	0.419	0.767	0.642	0.374	0.454	0.548	0.209	0.366	0.39	0.532	0.414	0.743
	0.547	0.601	0.558	0.445	0.684	0.259	0.238	0.39	0.347	0.238	0.269	0.36	0.407	0.439	0.584
	0.4465	0.617	0.58325	0.437	0.67	0.53775	0.36075	0.481	0.44975	0.22825	0.295	0.395667	0.373667	0.394	0.65025
	0.464667				0.637667	0.630667				0.243333	0.2455			0.379
	0.714597	0.948866	0.896963	0.672049	0.980648	0.969883	0.554787	0.739715	0.691657	0.351019	0.453672	0.608484	0.574651	0.582853
	71.4597	94.8866	89.6963	67.2049	98.0648	96.9883	55.4787	73.9715	69.1657	35.1019	45.3672	60.8484	57.4651	58.2853
										0.374215	0.377547

## Sheet: Sheet3
30.5.97 timar
31.5.97 MTTasay
huvec cell line
	serum 40	AB 2	AB 4	Ab/B 4	Ab/B 8	Ab/B 16	Ab/B 4*40 serum	Ab/B 8*40 serum	Ab/B 16*40 serum	dox 10 (dilute)	dox 20 (dilute)	dox/Ab 10(dilute)	dox/Ab 20(concentrated )	dox/Ab 30(concentrated )	dox/Ab 40(concentrated )	control
	0.361	0.627	0.761	0.527	0.665	0.754	0.177	0.579	0.563	0.218	0.187	0.515	0.443	0.442	0.306	0.606
	0.477	0.648	0.721	0.474	0.742	0.718	0.691	0.573	0.601	0.221	0.199	0.537	0.453	0.387	0.353	0.574
	0.394	0.726	0.684	0.431	0.741	0.725	0.627	0.548	0.483	0.192	0.168	0.533	0.404	0.312	0.308	0.574
	0.446	0.807	0.614	0.352	0.723	0.567	0.682	0.554	0.423	0.187	0.137	0.446	0.41	0.09	0.298	0.559
	0.4195	0.6375	0.673	0.477333	0.71775	0.732333	0.666667	0.5635	0.5175	0.2045	0.17275	0.50775	0.4275	0.380333	0.31625	0.57825
	0.439								0.549
	0.759187	1.10246	1.16386	0.825479	1.24125	1.26646	1.1529	0.974492	0.949416	0.353653	0.298746	0.87808	0.7393	0.657732	0.546909
	75.9187	110.246	116.386	82.5479	124.125	126.646	115.29	97.4492	94.9416	35.3653	29.8746	87.808	73.93	65.7732	54.6909

## Sheet: Sheet4
MCF7 cell line	Ab/B 30	Ab/B 30*40serum	Ab/B 50	Ab/B 50*40serum	dox 5	dox 10	dox 15	doxAb 30	doxAb 40	doxAb 50	control	serum 40
	0.465	0.424	0.41	0.408	0.66	0.272	0.402	0.37	0.234	0.247	0.741	0.354
	0.502	0.364	0.295	0.377	0.476	0.356	0.382	0.272	0.278	0.295	0.558	0.315
	0.439	0.396	0.354	0.383	0.434	0.36	0.31	0.295	0.226	0.246	0.593	0.417
	0.295	0.438	0.275	0.297	0.345	0.331	0.327	0.309	0.228	0.191	0.45	0.443
	0.468667	0.4055	0.308	0.352333	0.418333	0.349	0.339667	0.292	0.2415	0.228	0.630667	0.404667
	0.743129	0.64297	0.488372	0.558668	0.663319	0.553383	0.538584	0.463002	0.382928	0.361522		0.641649
	74.3129	64.297	48.8372	55.8668	66.3319	55.3383	53.8584	46.3002	38.2928	36.1522		64.1649
huvec cell line	Ab/B 30	Ab/B 30*40serum	Ab/B 50	Ab/B 50*40serum	dox 5	dox 10	dox 15	doxAb 30	doxAb 40	doxAb 50	control	serum 40
	0.552	0.355	0.571	0.357	0.325	0.217	0.248	0.165	0.144	0.154	0.559	0.512
	0.404	0.237	0.455	0.337	0.246	0.234	0.26	0.179	0.165	0.089	0.502	0.5
	0.454	0.278	0.43	0.334	0.293	0.194	0.237	0.145	0.142	0.099	0.615	0.485
	0.371	0.284	0.368	0.278	0.247	0.204	0.231	0.144	0.149	0.112	0.415	0.47
	0.44525	0.266333	0.485333	0.342667	0.27775	0.21225	0.244	0.15825	0.15	0.1135	0.52275	0.49175
	0.409667	0.2885	0.417667			0.218333	0.231				0.558667
	0.47
	0.429
	0.841289	0.516408	0.747613	0.613365	0.497166	0.390811	0.413484	0.283264	0.268496	0.203162		0.880221
	84.1289	51.6408	74.7613	61.3365	49.7166	39.0811	41.3484	28.3264	26.8496	20.3162		88.0221

## Sheet: 30.5
29.5.97 timar
30.5.97 MTTasay
MCF7 cell line
	serum 40	AB 2	AB 4	Ab/B 4	Ab/B 8	Ab/B 16	Ab/B 4*40 serum	Ab/B 8*40 serum	Ab/B 16*40 serum	dox 10 (dilute)	dox 20 (dilute)	dox/Ab 20(concentrated )	dox/Ab 30(concentrated )	dox/Ab 40(concentrated )	control
	0.392	0.649	0.513	0.471	0.593	0.63	0.389	0.523	0.448	0.183	0.222	0.437	0.331	0.408	0.69
	0.419	0.663	0.606	0.413	0.636	0.62	0.442	0.557	0.456	0.283	0.323	0.624	0.383	0.315	0.584
	0.428	0.555	0.656	0.419	0.767	0.642	0.374	0.454	0.548	0.209	0.366	0.39	0.532	0.414	0.743
	0.547	0.601	0.558	0.445	0.684	0.259	0.238	0.39	0.347	0.238	0.269	0.36	0.407	0.439	0.584
	0.4465	0.617	0.58325	0.437	0.67	0.53775	0.36075	0.481	0.44975	0.22825	0.295	0.395667	0.373667	0.394	0.65025
	0.464667				0.637667	0.630667				0.243333	0.2455			0.379
	0.714597	0.948866	0.896963	0.672049	0.980648	0.969883	0.554787	0.739715	0.691657	0.351019	0.453672	0.608484	0.574651	0.582853
	71.4597	94.8866	89.6963	67.2049	98.0648	96.9883	55.4787	73.9715	69.1657	35.1019	45.3672	60.8484	57.4651	58.2853
										0.374215	0.377547
		mcf7
serum 40	0.392	0.419	0.428	0.547	0.4875	0.725087	72.5087		serum 40	0.361	0.477	0.394	0.446
AB 2	0.649	0.663	0.555	0.601	0.578	0.859693	85.9693		AB 2	0.627	0.648	0.726	0.807
AB 4	0.513	0.606	0.656	0.558	0.559	0.831433	83.1433		AB 4	0.761	0.721	0.684	0.614
Ab/B 4	0.471	0.413	0.419	0.445	0.458	0.68121	68.121		Ab/B 4	0.527	0.474	0.431	0.352
Ab/B 8	0.593	0.636	0.767	0.684	0.6145	0.913981	91.3981		Ab/B 8	0.665	0.742	0.741	0.723
Ab/B 16	0.63	0.62	0.642	0.259	0.630667	0.938027	93.8027		Ab/B 16	0.754	0.718	0.725	0.567
Ab/B 4*40 serum	0.389	0.442	0.374	0.238	0.401667	0.597422	59.7422		Ab/B 4*40 serum	0.177	0.691	0.627	0.682
Ab/B 8*40 serum	0.523	0.557	0.454	0.39	0.422	0.627665	62.7665		Ab/B 8*40 serum	0.579	0.573	0.548	0.554
Ab/B 16*40 serum	0.448	0.456	0.548	0.347	0.417	0.620228	62.0228		Ab/B 16*40 serum	0.563	0.601	0.483	0.423
dox 10 (dilute)	0.183	0.283	0.209	0.238	0.246	0.36589	36.589		dox 10 (dilute)	0.218	0.221	0.192	0.187
dox 20 (dilute)	0.222	0.323	0.366	0.269	0.2455	0.365146	36.5146		dox 20 (dilute)	0.187	0.199	0.168	0.137
dox/Ab 20(concentrated )	0.437	0.624	0.39	0.36	0.395667	0.588498	58.8498		dox/Ab 10(dilute)	0.515	0.537	0.533	0.446
dox/Ab 30(concentrated )	0.331	0.383	0.532	0.407	0.357	0.530987	53.0987		dox/Ab 20(concentrated )	0.443	0.453	0.404	0.41
dox/Ab 40(concentrated )	0.408	0.315	0.414	0.439	0.394	0.586019	58.6019		dox/Ab 30(concentrated )	0.442	0.387	0.312	0.09
control	0.69	0.584	0.743	0.584	0.672333	1	100		dox/Ab 40(concentrated )	0.306	0.353	0.308	0.298
									control	0.606	0.574	0.574	0.559
	control	1	0.69						31.5.97 MTTasay
control	control	1	0.584						huvec cell line
serum 40	control	1	0.743
Ab/B 4	serum 40	2	0.428							serum 40	AB 2	AB 4	Ab/B 4	Ab/B 8	Ab/B 16	Ab/B 4*40 serum	Ab/B 8*40 serum	Ab/B 16*40 serum	dox 10 (dilute)	dox 20 (dilute)	dox/Ab 10(dilute)	dox/Ab 20(concentrated )	dox/Ab 30(concentrated )	dox/Ab 40(concentrated )	control
Ab/B 4*40serum	serum 40	2	0.547							0.361	0.627	0.761	0.527	0.665	0.754	0.177	0.579	0.563	0.218	0.187	0.515	0.443	0.442	0.306	0.606
dox 20	serum 40	2	0.547							0.477	0.648	0.721	0.474	0.742	0.718	0.691	0.573	0.601	0.221	0.199	0.537	0.453	0.387	0.353	0.574
dox 10	AB 2	3	0.555							0.394	0.726	0.684	0.431	0.741	0.725	0.627	0.548	0.483	0.192	0.168	0.533	0.404	0.312	0.308	0.574
doxAb 20	AB 2	3	0.601							0.446	0.807	0.614	0.352	0.723	0.567	0.682	0.554	0.423	0.187	0.137	0.446	0.41	0.09	0.298	0.559
doxAb 10	AB 2	3	0.601
	AB 4	4	0.513							0.4195	0.6375	0.673	0.477333	0.71775	0.732333	0.666667	0.5635	0.5175	0.2045	0.17275	0.50775	0.4275	0.380333	0.31625	0.57825
	AB 4	4	0.606							0.439								0.549
	AB 4	4	0.558
	Ab/B 4	5	0.471							0.759187	1.10246	1.16386	0.825479	1.24125	1.26646	1.1529	0.974492	0.949416	0.353653	0.298746	0.87808	0.7393	0.657732	0.546909
	Ab/B 4	5	0.445							75.9187	110.246	116.386	82.5479	124.125	126.646	115.29	97.4492	94.9416	35.3653	29.8746	87.808	73.93	65.7732	54.6909
	Ab/B 4	5	0.471
Ab/B 4*40 serum	Ab/B 8	6	0.593
Ab/B 8*40 serum	Ab/B 8	6	0.636
Ab/B 16*40 serum	Ab/B 8	6	0.593
dox 10 (dilute)	Ab/B 16	7	0.63
dox 20 (dilute)	Ab/B 16	7	0.62
dox/Ab 20(concentrated )	Ab/B 16	7	0.642
dox/Ab 30(concentrated )	Ab/B 4*40 serum	8	0.389
dox/Ab 40(concentrated )	Ab/B 4*40 serum	8	0.442
	Ab/B 4*40 serum	8	0.374
	Ab/B 8*40 serum	9	0.454
	Ab/B 8*40 serum	9	0.39
	Ab/B 8*40 serum	9	0.39
	Ab/B 16*40 serum	10	0.448
	Ab/B 16*40 serum	10	0.456
	Ab/B 16*40 serum	10	0.347
	dox 10 (dilute)	11
	dox 10 (dilute)	11
	dox 10 (dilute)	11
	dox 20 (dilute)	12
	dox 20 (dilute)	12
	dox 20 (dilute)	12
	dox/Ab 20(concentrated )	13
	dox/Ab 20(concentrated )	13
	dox/Ab 20(concentrated )	13
	dox/Ab 30(concentrated )	14
	dox/Ab 30(concentrated )	14
	dox/Ab 30(concentrated )	14
	dox/Ab 40(concentrated )	15
	dox/Ab 40(concentrated )	15
	dox/Ab 40(concentrated )	15

[truncated: 3 more sheets: 30.9.97, Sheet6, result]
